# Supplementary material for: Developing Folate-Conjugated miR-34a Therapeutic for Prostate Cancer: Challenges and Promises
Source: Int J Mol Sci. 2024 Feb 9;25(4):2123. doi: 10.3390/ijms25042123 (PMC10888849; doi:10.3390/ijms25042123)
Supplement: Supplementary file 1 [file ijms-25-02123-s001.zip]

Archive with 1 entries (1 files):
- ijms-2767574-supplementary.pdf
